# Supplementary material for: Elevated CO2 Shifts Photosynthetic Constraint from Stomatal to Biochemical Limitations During Induction in Populus tomentosa and Eucalyptus robusta
Source: Plants (Basel). 2024 Dec 27;14(1):47. doi: 10.3390/plants14010047 (PMC11722825; doi:10.3390/plants14010047)
Supplement: Supplementary file 1 [file plants-14-00047-s001.zip]

Archive with 1 entries (1 files):
- plants-3341260-supplementary.pdf
